# Supplementary material for: Antibacterial Bionanocomposites Based on Drug-Templated Bifunctional Mesoporous Silica Nanocontainers
Source: Pharmaceutics. 2023 Nov 25;15(12):2675. doi: 10.3390/pharmaceutics15122675 (PMC10748164; doi:10.3390/pharmaceutics15122675)
Supplement: Supplementary file 1 [file pharmaceutics-15-02675-s001.zip]

Archive with 1 entries (1 files):
- pharmaceutics-2703772-supplementary.pdf
